# Supplementary material for: Diborane Reductions of CO2 and CS2 Mediated by Dicopper μ-Boryl Complexes of a Robust Bis(phosphino)-1,8-naphthyridine Ligand
Source: Organometallics. 2024 May 3;43(10):1180–9. doi: 10.1021/acs.organomet.4c00122 (PMC11134609; doi:10.1021/acs.organomet.4c00122)
Supplement: Supplementary file 2 — om4c00122_si_002.xyz [file om4c00122_si_002.xyz]

113
Complex 4
Cu      -1.159132000      0.706609000     -0.299800000
Cu       1.159131000      0.706611000     -0.299790000
P       -3.354321000      0.478780000     -0.746053000
P        3.354320000      0.478789000     -0.746045000
O       -0.000009000      3.044944000      1.221192000
O       -0.000002000      3.430213000     -1.038751000
N        1.154461000     -1.441018000     -0.291169000
N       -1.154458000     -1.441020000     -0.291171000
C        4.886344000     -1.904874000     -0.271755000
C        5.395038000     -2.386626000     -1.473079000
C        2.316272000     -2.084633000     -0.294610000
C        0.000003000     -3.552372000     -0.554326000
C        3.614853000     -1.049987000      1.530727000
C       -3.614845000     -1.049987000      1.530726000
C        0.000002000     -2.144424000     -0.394213000
C        5.667136000     -1.953563000      0.899521000
C        3.550577000     -1.260505000      0.018106000
C       -0.000007000      4.621301000     -0.380194000
C       -0.000018000      5.423125000      1.911364000
C        2.401228000     -3.485190000     -0.467090000
C       -2.316268000     -2.084638000     -0.294610000
C        1.247476000     -4.211552000     -0.607988000
C       -5.667128000     -1.953568000      0.899531000
C       -0.000012000      4.387728000      0.994662000
C       -4.875928000     -1.437796000      2.014689000
C       -1.247468000     -4.211555000     -0.607986000
C        4.875938000     -1.437798000      2.014684000
C        6.697937000     -2.886340000     -1.500905000
C       -3.689532000      0.316598000     -2.561625000
C       -4.886340000     -1.904883000     -0.271748000
C       -0.000008000      5.901945000     -0.902546000
C       -2.653163000     -0.522480000      2.382398000
C       -3.550574000     -1.260511000      0.018106000
C       -5.187025000     -1.286807000      3.364239000
C       -5.395038000     -2.386640000     -1.473069000
C       -2.401221000     -3.485195000     -0.467088000
C        7.480934000     -2.905544000     -0.344683000
C       -0.000020000      6.723706000      1.393245000
C       -7.480929000     -2.905556000     -0.344663000
C       -4.742791000      1.469725000     -0.003169000
C       -6.969891000     -2.444663000      0.866435000
C        2.653173000     -0.522484000      2.382403000
C       -0.000015000      6.957991000      0.016640000
C       -6.697936000     -2.886356000     -1.500888000
C       -4.224300000     -0.751457000      4.217706000
C        5.187039000     -1.286813000      3.364234000
C       -2.969273000     -0.375188000      3.734273000
C        2.969286000     -0.375198000      3.734278000
C       -4.311516000      2.930048000      0.141643000
C        6.969899000     -2.444657000      0.866419000
C       -3.574081000      1.695284000     -3.214483000
C       -6.091231000      1.331681000     -0.705435000
C        3.689528000      0.316614000     -2.561619000
C       -2.706019000     -0.649606000     -3.217762000
B       -0.000003000      2.407559000     -0.051700000
C        2.706016000     -0.649589000     -3.217759000
C        6.091230000      1.331693000     -0.705429000
C        4.224315000     -0.751468000      4.217706000
C        4.742791000      1.469732000     -0.003161000
C        3.574075000      1.695302000     -3.214472000
C        4.311514000      2.930055000      0.141659000
H        4.795011000     -2.386567000     -2.377481000
H       -0.000022000      5.232238000      2.979938000
H        3.371296000     -3.967301000     -0.471208000
H        1.277204000     -5.289891000     -0.735946000
H       -1.277194000     -5.289893000     -0.735944000
H        7.105815000     -3.264405000     -2.433746000
H       -4.711801000     -0.058606000     -2.686643000
H       -0.000004000      6.075420000     -1.974053000
H       -1.673845000     -0.226586000      2.011193000
H       -6.161403000     -1.579355000      3.745307000
H       -4.795014000     -2.386584000     -2.377473000
H       -3.371288000     -3.967308000     -0.471204000
H        8.494971000     -3.292090000     -0.388868000
H       -0.000025000      7.566165000      2.078598000
H       -8.494965000     -3.292104000     -0.388844000
H       -4.837034000      1.053957000      1.006927000
H       -7.573630000     -2.474114000      1.769131000
H        1.673854000     -0.226589000      2.011202000
H       -0.000016000      7.979847000     -0.351065000
H       -7.105816000     -3.264425000     -2.433727000
H       -4.451584000     -0.627631000      5.272605000
H        6.161418000     -1.579361000      3.745298000
H       -2.230027000      0.036244000      4.415335000
H        2.230042000      0.036231000      4.415344000
H       -4.143284000      3.408589000     -0.828377000
H       -3.388969000      3.020348000      0.723202000
H       -5.096369000      3.493275000      0.658632000
H        7.573640000     -2.474110000      1.769114000
H       -2.571088000      2.114329000     -3.076444000
H       -4.296857000      2.415030000     -2.822968000
H       -3.752557000      1.600441000     -4.291398000
H       -6.075482000      1.760547000     -1.711928000
H       -6.849963000      1.875653000     -0.131785000
H       -6.416950000      0.291219000     -0.781457000
H        4.711797000     -0.058588000     -2.686640000
H       -1.671815000     -0.313607000     -3.077861000
H       -2.900219000     -0.688590000     -4.295320000
H       -2.784431000     -1.669702000     -2.832348000
H        1.671811000     -0.313590000     -3.077856000
H        2.784429000     -1.669685000     -2.832348000
H        2.900215000     -0.688569000     -4.295317000
H        6.416949000      0.291232000     -0.781457000
H        6.849962000      1.875663000     -0.131779000
H        6.075478000      1.760563000     -1.711921000
H        4.451602000     -0.627646000      5.272604000
H        4.837036000      1.053961000      1.006934000
H        2.571081000      2.114345000     -3.076431000
H        3.752551000      1.600463000     -4.291386000
H        4.296849000      2.415049000     -2.822954000
H        4.143281000      3.408599000     -0.828359000
H        5.096367000      3.493280000      0.658649000
H        3.388967000      3.020350000      0.723218000

121
Complex 5
Cu       1.108137000      0.698903000      0.007491000
Cu      -1.216116000      0.801548000     -0.098897000
P        3.287148000      0.591051000     -0.505074000
P       -3.409500000      0.577434000     -0.560810000
N        1.114547000     -1.391213000     -0.414255000
O        0.189333000      3.370765000     -0.879903000
N       -1.197403000     -1.386852000     -0.389608000
C        2.275121000     -2.015450000     -0.576988000
O       -0.000054000      3.158665000      1.388059000
C        2.352526000     -3.359429000     -1.010404000
H        3.320667000     -3.827840000     -1.138328000
C       -2.448840000     -3.372266000     -0.902153000
H       -3.419531000     -3.846546000     -0.979138000
C        3.667478000     -1.405716000      1.356145000
C        3.530793000     -1.266129000     -0.157692000
C        2.754633000     -1.066741000      2.345347000
H        1.779178000     -0.655679000      2.090940000
C       -0.045676000     -2.064708000     -0.619510000
C        1.194028000     -4.053446000     -1.242360000
H        1.218107000     -5.090175000     -1.565911000
C       -0.050229000     -3.420627000     -1.031803000
C       -3.646452000     -1.266630000      1.469970000
C        6.074347000      1.266066000     -0.258276000
H        6.437036000      0.310772000      0.128077000
H        6.762552000      2.046694000      0.085402000
H        6.132206000      1.233298000     -1.350067000
C        5.652407000     -2.205174000      0.437945000
C       -2.358572000     -2.020279000     -0.496806000
C       -1.298611000     -4.062072000     -1.182356000
H       -1.330903000     -5.100935000     -1.498365000
C        4.834319000     -1.848012000     -0.652088000
C       -4.895383000     -1.742764000      1.903296000
C        7.378993000     -2.883814000     -1.079234000
H        8.373781000     -3.280527000     -1.260271000
C        6.930719000     -2.716135000      0.229399000
H        7.564668000     -2.983786000      1.070073000
C       -3.592791000     -1.255316000     -0.056709000
C        4.928343000     -1.934280000      1.678143000
C       -4.927361000     -1.859482000     -0.427519000
C        5.277392000     -2.041874000     -1.955129000
H        4.642775000     -1.809785000     -2.804471000
C        6.557634000     -2.559185000     -2.160624000
H        6.916700000     -2.711676000     -3.174221000
C        4.668658000      1.580109000      0.243548000
H        4.386946000      2.572304000     -0.137889000
C       -5.692615000     -2.097252000      0.730771000
C        3.125510000     -1.243494000      3.679018000
H        2.429396000     -0.978755000      4.469540000
C       -2.685034000     -0.849018000      2.380954000
H       -1.716512000     -0.482018000      2.045926000
C        3.515634000      0.823899000     -2.333845000
H        4.507795000      0.448591000     -2.609942000
C       -5.447466000     -2.155966000     -1.682899000
H       -4.861597000     -2.007108000     -2.584306000
C        4.385225000     -1.750926000      4.006339000
H        4.656899000     -1.876849000      5.050479000
C        5.295649000     -2.104011000      3.011417000
H        6.271625000     -2.503068000      3.273025000
C        2.450889000      0.060249000     -3.117933000
H        1.443895000      0.389284000     -2.835766000
H        2.503531000     -1.021826000     -2.968514000
H        2.579489000      0.252141000     -4.188862000
C       -4.832288000      1.416296000      0.301109000
H       -4.932724000      0.845486000      1.231313000
C       -4.229609000     -1.377075000      4.177311000
H       -4.446424000     -1.414040000      5.241033000
C       -3.732258000      0.679683000     -2.382642000
H       -4.754449000      0.332564000     -2.572746000
C       -5.192771000     -1.799475000      3.263205000
H       -6.157483000     -2.163802000      3.605225000
C       -2.740375000     -0.175684000     -3.166976000
H       -1.708196000      0.125575000     -2.952873000
H       -2.912644000     -0.038563000     -4.240351000
H       -2.829147000     -1.244228000     -2.952671000
C       -6.745794000     -2.660611000     -1.772966000
H       -7.162583000     -2.893615000     -2.748439000
C        4.608195000      1.668253000      1.766452000
H        3.592103000      1.858508000      2.124618000
H        5.242982000      2.496253000      2.101038000
H        4.972545000      0.754923000      2.242438000
C       -2.987944000     -0.907732000      3.742607000
H       -2.248875000     -0.583608000      4.469498000
C       -6.166117000      1.363149000     -0.438268000
H       -6.151579000      1.964301000     -1.352737000
H       -6.949533000      1.774014000      0.208324000
H       -6.456053000      0.343776000     -0.703657000
C        3.438219000      2.317374000     -2.658929000
H        3.456845000      2.450826000     -3.746317000
H        4.280836000      2.880210000     -2.247869000
H        2.508268000      2.759886000     -2.282784000
C       -6.990076000     -2.594514000      0.636923000
H       -7.581836000     -2.770895000      1.530792000
C       -7.512733000     -2.868678000     -0.624642000
H       -8.523198000     -3.256395000     -0.716058000
C        1.029526000      5.612575000     -1.124010000
H        0.732811000      5.659182000     -2.176525000
H        2.055586000      5.241159000     -1.078031000
H        1.008748000      6.631362000     -0.723308000
C        0.071466000      4.713089000     -0.364784000
C       -4.443985000      2.844758000      0.682051000
H       -3.525815000      2.865843000      1.276715000
H       -5.245478000      3.296137000      1.277613000
H       -4.290214000      3.475348000     -0.199056000
C       -3.606797000      2.141789000     -2.816836000
H       -4.342580000      2.791818000     -2.337511000
H       -3.758879000      2.212030000     -3.899672000
H       -2.609210000      2.534180000     -2.590892000
C       -1.365702000      5.161654000     -0.603584000
H       -1.525533000      6.196231000     -0.284904000
H       -2.072613000      4.517781000     -0.073110000
H       -1.584815000      5.098199000     -1.673873000
B        0.026601000      2.472735000      0.175284000
C        0.409811000      4.522144000      1.146080000
C       -0.348487000      5.435338000      2.090709000
H       -1.428040000      5.291752000      2.006504000
H       -0.118396000      6.486197000      1.886838000
H       -0.057708000      5.220589000      3.123778000
C        1.906227000      4.593783000      1.433245000
H        2.088220000      4.254485000      2.457291000
H        2.288558000      5.614656000      1.338613000
H        2.468551000      3.944927000      0.754628000

229
Complex 10
Cu       3.386207000     -0.852956000      0.210503000
Cu      -2.956251000     -1.324537000     -0.391671000
Cu      -2.608753000      0.846817000      1.184126000
Cu       2.173104000      1.151554000     -1.160427000
S        1.560748000      0.266715000      0.756371000
S       -1.242661000      0.068238000     -0.383183000
P       -3.787625000     -3.319202000     -0.879356000
P        2.169640000      2.330305000     -3.028382000
P       -2.794436000      2.242868000      2.908173000
P        4.715373000     -2.615957000      0.431667000
N        5.218884000      0.280290000      0.236798000
O        0.440003000     -1.368352000      3.018216000
O        0.834529000     -1.935485000     -1.791095000
O       -1.598497000     -1.946303000      2.166962000
N       -5.068810000     -0.660560000     -0.440753000
N        4.338088000      2.017528000     -1.019935000
N       -4.708563000      1.265534000      0.818439000
O        0.624476000     -3.345920000      0.000522000
C        5.389879000      1.501464000     -0.333960000
C        6.634274000      2.178969000     -0.257281000
C        6.234116000     -0.299925000      0.867350000
C        7.686071000      1.566705000      0.456631000
C       -7.416452000      1.948032000      0.696191000
C        5.692228000      3.912771000     -1.620656000
C        7.490536000      0.331878000      1.014687000
C        4.487042000      3.170043000     -1.658352000
C       -5.893652000     -1.475764000     -1.093613000
C        6.001279000     -1.667781000      1.496979000
C       -6.523400000      2.754566000      1.346505000
C       -7.810324000     -0.113824000     -0.617473000
C       -6.957768000      0.766755000      0.079111000
C        6.756436000      3.421817000     -0.914675000
C       -6.282484000     -3.748224000     -2.229637000
C       -5.163194000      2.375010000      1.396098000
C       -5.355164000     -2.969180000     -4.223577000
C       -3.955373000     -1.119601000     -3.498260000
C       -4.808915000     -2.173894000     -3.201775000
C       -5.573415000      0.456489000      0.150157000
C       -6.261394000     -3.945179000     -3.624004000
C        7.256170000     -2.472001000      1.771922000
C       -3.609903000     -0.895112000     -4.831529000
C       -7.117545000     -4.519553000     -1.427915000
C       -5.301019000     -2.662814000     -1.840389000
C       -7.282109000     -1.230575000     -1.202783000
C       -4.357990000      5.630793000      2.594436000
C        3.973715000     -0.770753000      4.665076000
C        3.288093000      3.746357000     -2.399304000
C       -7.895200000     -5.513892000     -2.023613000
C        2.461568000      4.587406000     -1.425854000
C        5.424371000     -1.489801000      2.901050000
C        4.329123000     -0.744432000      3.315643000
C        4.704688000     -1.529152000      5.581659000
C        6.188062000     -2.219603000      3.828964000
C       -7.844048000     -5.731511000     -3.401658000
C       -3.602525000      5.527400000      1.349957000
C       -5.202853000     -3.402547000      1.516228000
C        2.995377000      1.540486000     -4.487369000
C       -4.118750000     -1.708759000     -5.846184000
C        1.118380000     -3.212632000     -2.191831000
C       -2.287280000      4.795752000     -0.979607000
C       -4.743290000      4.338976000      2.998997000
C       -3.485057000      4.169956000      1.001471000
C        7.317258000     -2.828941000      3.132496000
C       -2.828564000      3.798795000     -0.165927000
C       -7.033166000     -4.942678000     -4.214466000
C        8.265668000     -2.870068000      0.901560000
C        0.766893000      3.756685000     -5.087391000
C        1.925240000      4.233986000     -0.194280000
C        2.966951000      5.975906000     -3.226608000
C       -1.727228000      4.265464000      4.637008000
C        2.273314000      5.880192000     -1.944832000
C        3.614811000      4.752375000     -3.483220000
C       -5.002631000     -2.745809000     -5.552985000
C       -5.893697000      5.294169000      4.877280000
C       -4.450843000     -4.305802000      0.541867000
C       -4.156583000      3.298887000      2.066811000
C        0.658821000      3.213182000     -3.665129000
C       -2.400087000      6.142642000     -0.630486000
C       -3.506623000      1.597263000      4.493592000
C        4.365355000      0.972566000     -4.130838000
C       -1.476632000      3.477125000      3.354060000
C       -5.476481000      6.570564000      4.494242000
C        5.822547000     -2.254475000      5.172606000
C       -4.712589000      6.749864000      3.343701000
C        0.105622000     -0.842906000      0.490063000
C       -2.204683000     -3.088546000      5.623005000
C        0.987383000     -4.074313000     -1.103831000
C       -0.307788000     -1.944110000      4.010046000
C        6.117608000     -2.130238000     -1.937958000
C       -3.293733000     -5.019660000      1.244061000
C       -5.532925000      4.170837000      4.131847000
C       -3.057502000      6.519589000      0.537944000
C        9.304903000     -3.663975000      1.389871000
C       -0.578868000      2.334922000     -3.483689000
C       -4.681762000      0.663191000      4.215924000
C        5.647460000     -3.266955000     -1.034526000
C        2.087200000      0.417011000     -4.994446000
C       -1.553047000     -2.295531000      3.494981000
C        1.457677000     -3.667335000     -3.450897000
C       -3.612414000     -5.835665000     -2.271624000
C        8.350642000     -3.627196000      3.615778000
C        1.186653000      5.183881000      0.513486000
C        1.535724000      6.826000000     -1.235825000
C       -0.109438000      2.792702000      3.358037000
C       -2.423302000      0.848201000      5.270724000
B       -0.361019000     -1.369280000      1.887291000
C        9.339774000     -4.050283000      2.730870000
C       -0.954532000     -2.738086000      6.137431000
C       -2.532330000     -2.873425000      4.279273000
C        0.029346000     -2.153505000      5.332415000
C       -2.861297000     -4.561631000     -1.899817000
C        4.398041000      4.602137000     -4.622203000
C        1.663775000     -5.046237000     -3.579837000
C        0.994668000      6.466877000     -0.003199000
C        3.060848000      7.034843000     -4.126383000
C        5.191674000     -5.185461000      1.652704000
C        4.132841000     -4.141232000      1.316317000
C        1.529579000     -5.910049000     -2.490315000
C       -2.138884000     -3.954120000     -3.098738000
C        3.824673000      6.867860000     -5.279015000
C        4.496495000      5.667217000     -5.518728000
B        0.539185000     -2.025689000     -0.434275000
C        1.185429000     -5.436217000     -1.217793000
C        4.766357000     -4.232941000     -1.825037000
C        3.220817000     -3.844824000      2.504184000
H        8.641171000      2.076988000      0.543731000
H       -8.470975000      2.203136000      0.641384000
H        5.756133000      4.858189000     -2.145563000
H        8.281989000     -0.168670000      1.558921000
H       -6.840910000      3.675084000      1.819934000
H       -8.870948000      0.111230000     -0.684911000
H        7.694804000      3.966293000     -0.860713000
H       -3.556448000     -0.478741000     -2.715742000
H       -2.939451000     -0.077337000     -5.079777000
H       -7.186094000     -4.348742000     -0.358222000
H       -7.905799000     -1.922025000     -1.755232000
H        3.115833000     -0.194805000      4.999865000
H       -8.549164000     -6.122641000     -1.406131000
H        3.738041000     -0.166122000      2.610658000
H        4.408483000     -1.542462000      6.626735000
H       -8.452597000     -6.513978000     -3.845635000
H       -5.531434000     -3.988690000      2.381763000
H       -6.093335000     -2.948929000      1.072117000
H       -4.561582000     -2.591376000      1.877281000
H        3.102516000      2.299153000     -5.270650000
H       -3.834862000     -1.521297000     -6.877780000
H       -1.769994000      4.517090000     -1.892752000
H       -2.726274000      2.756389000     -0.453725000
H       -7.008888000     -5.099833000     -5.289081000
H        8.268213000     -2.558639000     -0.138165000
H       -0.122517000      4.358291000     -5.306329000
H        0.803352000      2.951810000     -5.828384000
H        1.641815000      4.395402000     -5.229298000
H        2.071551000      3.239116000      0.218205000
H       -2.704038000      4.754418000      4.647336000
H       -0.964167000      5.046180000      4.732714000
H       -1.653685000      3.629337000      5.523984000
H       -5.413040000     -3.362316000     -6.347750000
H       -6.507175000      5.171537000      5.764981000
H       -5.138822000     -5.058850000      0.142260000
H        0.564545000      4.061441000     -2.976474000
H       -1.969737000      6.901710000     -1.276821000
H       -3.842768000      2.455836000      5.085592000
H        4.287040000      0.236119000     -3.323752000
H        5.081725000      1.735950000     -3.817621000
H        4.783935000      0.464715000     -5.006952000
H       -1.493351000      4.173332000      2.506933000
H       -5.761346000      7.431681000      5.091822000
H        6.403614000     -2.827129000      5.890138000
H       -4.404700000      7.744355000      3.032982000
H       -2.942497000     -3.540356000      6.278953000
H        6.646906000     -2.547543000     -2.801738000
H        6.798726000     -1.435025000     -1.439698000
H        5.265449000     -1.554283000     -2.314990000
H       -2.508756000     -4.316984000      1.541796000
H       -2.843069000     -5.794383000      0.617865000
H       -3.667624000     -5.510119000      2.149572000
H       -5.881010000      3.188703000      4.434181000
H       -3.150181000      7.567826000      0.808136000
H       10.096665000     -3.980563000      0.717247000
H       -0.536414000      1.434070000     -4.104602000
H       -1.473874000      2.895827000     -3.777475000
H       -0.696587000      2.011008000     -2.446087000
H       -4.364483000     -0.193079000      3.610017000
H       -5.510218000      1.153286000      3.697235000
H       -5.068827000      0.273633000      5.163988000
H        6.517365000     -3.815357000     -0.656605000
H        1.882754000     -0.311730000     -4.201639000
H        2.585114000     -0.108165000     -5.817211000
H        1.128265000      0.783537000     -5.368717000
H        1.548386000     -2.990544000     -4.294186000
H       -4.110000000     -6.296772000     -1.413591000
H       -2.899797000     -6.565859000     -2.672069000
H       -4.365494000     -5.650032000     -3.040794000
H        8.390046000     -3.907361000      4.664610000
H        0.757458000      4.918330000      1.474879000
H        1.391577000      7.826592000     -1.633704000
H       -0.030093000      2.035683000      4.144900000
H        0.675016000      3.536768000      3.539318000
H        0.100286000      2.301513000      2.403414000
H       -1.980763000      0.052583000      4.665640000
H       -2.871657000      0.380810000      6.154220000
H       -1.618817000      1.501248000      5.615420000
H       10.153762000     -4.673241000      3.090161000
H       -0.738049000     -2.924409000      7.184853000
H       -3.502413000     -3.142337000      3.877732000
H        1.005361000     -1.878797000      5.718867000
H       -2.082235000     -4.827474000     -1.171079000
H        4.934445000      3.679807000     -4.819208000
H        1.931635000     -5.451222000     -4.550829000
H        0.416111000      7.191120000      0.562394000
H        2.552514000      7.975112000     -3.931434000
H        4.695451000     -6.111807000      1.963780000
H        5.831256000     -4.859998000      2.475980000
H        5.833064000     -5.426345000      0.800130000
H        3.489958000     -4.553222000      0.525174000
H        1.696055000     -6.973726000     -2.629840000
H       -2.818295000     -3.778404000     -3.935983000
H       -1.363159000     -4.648978000     -3.436034000
H       -1.655893000     -3.005584000     -2.846800000
H        3.908079000      7.682167000     -5.992952000
H        5.103135000      5.558920000     -6.412981000
H        1.075698000     -6.100166000     -0.366483000
H        3.829110000     -3.760172000     -2.134563000
H        4.524442000     -5.139342000     -1.265258000
H        5.297521000     -4.540131000     -2.732628000
H        3.788470000     -3.543102000      3.387645000
H        2.663506000     -4.753185000      2.759758000
H        2.494957000     -3.059111000      2.277891000

124
Complex 11
Cu       1.134269000      0.242868000     -0.116871000
Cu      -1.506554000      0.831874000     -0.000762000
S        0.103478000      1.674283000      1.522833000
S        0.147231000      2.059729000     -1.416402000
P       -3.664135000      1.132009000     -0.408153000
P        3.238902000     -0.505283000     -0.477711000
N        0.470039000     -1.750003000     -0.541395000
N       -1.805938000     -1.231800000     -0.505968000
O        1.854509000      4.446715000      1.179294000
O        3.018238000      3.586786000     -0.596055000
C       -0.065146000     -4.291356000     -1.595990000
C       -1.120891000     -3.393107000     -1.347372000
C       -0.817073000     -2.111876000     -0.813049000
C       -2.471435000     -3.734891000     -1.559172000
C        1.910758000     -1.945565000      2.293643000
C       -3.449527000     -2.851415000     -1.196755000
C       -3.078448000     -1.602731000     -0.652486000
C        1.208634000     -3.930552000     -1.256691000
C       -5.540971000     -1.131897000      1.812535000
C       -3.199948000     -0.773830000      2.353681000
C        2.103515000     -2.230863000      3.646647000
C        3.944559000     -3.262442000     -0.551145000
C        2.591916000     -0.799970000     -3.173306000
C       -4.218883000     -0.869104000      1.415228000
C        3.139000000     -3.071953000      4.058439000
C        1.441057000     -2.651403000     -0.706632000
C       -4.156173000     -0.685070000     -0.101540000
C       -4.891028000      2.110948000      0.593590000
C        4.543963000     -3.816974000      0.595841000
C        2.772637000     -2.513483000      1.364732000
C        2.817704000     -2.330332000     -0.154732000
C        0.849393000      2.349448000      0.123593000
C        3.048959000      5.267916000      1.059283000
C       -6.385406000     -1.189225000      0.622208000
C        3.731820000     -0.361565000     -2.256814000
C        3.999174000     -3.649496000      3.126994000
C       -5.580472000     -0.987673000     -0.515768000
C        5.655185000     -4.649674000      0.489173000
C       -3.518121000     -0.930787000      3.703828000
C        3.809474000     -3.368767000      1.775687000
C       -5.854855000     -1.283897000      3.161267000
C        3.551583000      4.924095000     -0.384411000
C        4.435902000     -3.575867000     -1.814391000
C       -4.011539000      1.486054000     -2.195653000
C        3.998659000      4.816208000      2.158663000
C       -3.214162000      0.553688000     -3.104668000
C       -6.226675000      2.381858000     -0.093860000
C       -6.143817000     -1.045714000     -1.786609000
B        1.962952000      3.459248000      0.251571000
C       -4.234926000      3.397157000      1.096307000
C        4.102879000      1.094158000     -2.545110000
C       -3.643315000      2.941058000     -2.491458000
C       -4.833328000     -1.178472000      4.102802000
C        6.155569000     -4.939772000     -0.777502000
C       -7.755476000     -1.406164000      0.498455000
C        5.545137000     -4.416296000     -1.918953000
C        6.078935000     -0.583168000     -0.115442000
C       -8.315902000     -1.439278000     -0.776006000
C       -7.515647000     -1.272132000     -1.907993000
C        2.658438000      6.718301000      1.262736000
C        4.758210000     -0.219969000      0.557755000
C        5.057957000      4.882075000     -0.540503000
C        2.927825000      5.800224000     -1.461237000
C        4.753877000      1.212318000      1.086888000
H        1.102390000     -1.289717000      1.984349000
H       -4.498107000     -3.098648000     -1.303936000
H       -0.282529000     -5.268534000     -2.017590000
H       -2.715500000     -4.708321000     -1.974601000
H        2.037733000     -4.614719000     -1.383841000
H       -2.175260000     -0.580699000      2.047194000
H        1.437863000     -1.792543000      4.384535000
H        1.700326000     -0.184925000     -3.008180000
H        2.897410000     -0.673469000     -4.217849000
H        2.306533000     -1.846688000     -3.037222000
H        3.272863000     -3.281247000      5.115850000
H       -5.073402000      1.473546000      1.466504000
H        4.607430000     -0.999643000     -2.421651000
H        4.802174000     -4.306480000      3.449081000
H        6.119581000     -5.069814000      1.376749000
H       -2.732373000     -0.859337000      4.450421000
H       -6.876339000     -1.482567000      3.473391000
H        3.964612000     -3.191231000     -2.712367000
H       -5.083836000      1.344801000     -2.372477000
H        4.291697000      3.770546000      2.033284000
H        4.902249000      5.431981000      2.180743000
H        3.494786000      4.914193000      3.124469000
H       -3.463910000     -0.501311000     -2.964051000
H       -3.416980000      0.804894000     -4.151681000
H       -2.137765000      0.665146000     -2.934857000
H       -6.703407000      1.469169000     -0.459654000
H       -6.910281000      2.848770000      0.623881000
H       -6.116782000      3.073018000     -0.935168000
H       -5.535831000     -0.928271000     -2.677539000
H       -3.964602000      4.068905000      0.275169000
H       -4.932629000      3.933853000      1.749048000
H       -3.327191000      3.186409000      1.669780000
H        4.967018000      1.431211000     -1.967529000
H        4.351964000      1.196837000     -3.607504000
H        3.271755000      1.768899000     -2.320844000
H       -2.585591000      3.130156000     -2.277555000
H       -3.814108000      3.148806000     -3.553745000
H       -4.238497000      3.653414000     -1.914943000
H       -5.061417000     -1.294815000      5.158427000
H       -9.382629000     -1.607942000     -0.891629000
H        5.935314000     -4.665872000     -2.901247000
H       -8.374388000     -1.552985000      1.379146000
H        7.021696000     -5.587053000     -0.879617000
H        6.322401000      0.103456000     -0.931727000
H        6.884988000     -0.511075000      0.623222000
H        6.081600000     -1.602169000     -0.510508000
H       -7.963941000     -1.318399000     -2.896092000
H        2.312628000      6.865657000      2.289894000
H        3.520972000      7.371700000      1.099814000
H        1.857319000      7.021434000      0.585573000
H        5.313974000      4.601987000     -1.566742000
H        5.488339000      5.868810000     -0.343601000
H        5.518375000      4.161038000      0.137739000
H        1.837834000      5.830004000     -1.368496000
H        3.310447000      6.823505000     -1.416010000
H        3.172972000      5.384408000     -2.442684000
H        4.793512000      1.945935000      0.278029000
H        3.851559000      1.411323000      1.673871000
H        4.612397000     -0.889338000      1.412820000
H        5.623206000      1.367122000      1.736007000
